# Supplementary material for: Development and validation of a risk score in acute myocardial infarction-related cardiogenic shock
Source: Eur Heart J Acute Cardiovasc Care. 2025 Mar 25;14(6):327–41. doi: 10.1093/ehjacc/zuaf043 (PMC12365599; doi:10.1093/ehjacc/zuaf043)
Supplement: zuaf043_Supplementary_Data [file zuaf043_Supplementary_Data.zip]

Archive with 4 entries (4 files):
- 4a4af83c-1260-47d6-8156-6a31bc479451
- ac6af6d3-7e43-46f7-ab94-a68ab965fec3
- README.txt
- Supplementary material.docx
