# Supplementary material for: Development and validation of a risk score in acute myocardial infarction-related cardiogenic shock
Source: Eur Heart J Acute Cardiovasc Care. 2025 Mar 25;14(6):327–41. doi: 10.1093/ehjacc/zuaf043 (PMC12365599; doi:10.1093/ehjacc/zuaf043)
Supplement: zuaf043_Supplementary_Data [file zuaf043_Supplementary_Data.zip › README.txt]

Instructions for use:

The external dataset should contain the following variables:

death_thirty: status at 30 days, coded 1 for deceased and 0 for alive
intubation: coded as 1 for intubated prior to PCI, 0 if not intubated prior to PCI
left_main: coded 1 for interventions in left main coronary artery, 0 for no intervention in left main
TIMI: TIMI-flow post PCI, coded as 0 in case of TIMI 0 or 1, coded as 1 for TIMI 2 and coded as 2 for TIMI 3
age: age at presentation in years
heartrate: heart rate at presentation, in beats per minute
lactate: lactate on presentation in mmol/L
glucose: glucose on presentation in mmol/L
egfr: estimated glomerular filtration rate, in mL/min
MAP: mean arterial pressure on presentation, in mmHg
hemoglobin :  hemoglobin on presentation in mmol/L


mivaltext function of PSFMI package (M. Heymans et al.) can be used, see: https://cran.r-project.org/web/packages/psfmi/psfmi.pdf

Description:

mivalext_lr: External validation of logistic prediction models

Usage:

mivalext_lr(
data.val = NULL,
data.orig = NULL,
nimp = 5,
impvar = NULL,
formula = NULL,
lp.orig = NULL,
cal.plot = FALSE,
plot.indiv,
val.check = FALSE,
g = 10,
groups_cal = 10,
plot.method = 'mean')

Arguments
data.val  Data frame with stacked multiply imputed validation datasets. The original
dataset that contains missing values must be excluded from the dataset. The
imputed datasets must be distinguished by an imputation variable, specified under impvar, and starting by 1.

data.orig   A single data frame containing the original dataset that was used to develop the
model. Used to estimate the original regression coefficients in case lp.orig is not
provided.

nimp    A numerical scalar. Number of imputed datasets. Default is 5.

impvar  A character vector. Name of the variable that distinguishes the imputed datasets.

formula   A formula object to specify the model as normally used by glm. [The formula is provided as object 'regression formula']

lp.orig   Numeric vector of the original coefficient values that are externally validated. [Provided in object 'adjusted']

cal.plot    If TRUE a calibration plot is generated. Default is FALSE.

val.check   logical vector. If TRUE the names of the predictors of the LP are provided and
can be used as information for the order of the coefficient values as input for lp.orig.  
If FALSE (default) validation procedure is executed with coefficient
values fitted in the order as used under lp.orig.

g   A numerical scalar. Number of groups for the Hosmer and Lemeshow test.
Default is 10.

groups_cal  A numerical scalar. Number of groups used on the calibration plot. Default is
10. If the range of predicted probabilities is low, less than 10 groups can be
chosen.

plot.method   If 'mean' one calibration plot is generated, first taking the mean of the linear predictor 
values across the multiply imputed datasets (default), 
if 'individual' the calibration plot in each imputed dataset is plotted, 
if 'overlay' calibration plots from each imputed datasets are plotted in one figure.


To load the object in R, use:

r_object <- readRDS('adjusted.rds'), and:
formula <- readRDS('regression_formula.rds')
